# Supplementary material for: Effect of Washing Treatment on the Textural Properties and Bioactivity of Silica/Chitosan/TCP Xerogels for Bone Regeneration
Source: Int J Mol Sci. 2021 Aug 2;22(15):8321. doi: 10.3390/ijms22158321 (PMC8347756; doi:10.3390/ijms22158321)
Supplement: Supplementary file 1 [file ijms-22-08321-s001.zip]

Archive with 1 entries (1 files):
- ijms-1273170-supplementary.pdf
